# Supplementary material for: JAK2 Inhibition Augments the Anti-Proliferation Effects by AKT and MEK Inhibition in Triple-Negative Breast Cancer Cells
Source: Int J Mol Sci. 2025 Jun 26;26(13):6139. doi: 10.3390/ijms26136139 (PMC12250121; doi:10.3390/ijms26136139)
Supplement: Supplementary file 1 [file ijms-26-06139-s001.zip]

Archive with 1 entries (1 files):
- ijms-3487647-supplementary.pdf
